# Supplementary material for: In vivo growth of Staphylococcus lugdunensis is facilitated by the concerted function of heme and non-heme iron acquisition mechanisms
Source: J Biol Chem. 2022 Mar 10;298(5):101823. doi: 10.1016/j.jbc.2022.101823 (PMC9052147; doi:10.1016/j.jbc.2022.101823)
Supplement: Supplemental Table S2 [file mmc2.xlsx]

## Sheet: Tabelle1
Internal reference ID	Strain Designation	Site of isolation	isdB..isdP (SLUG_00890-SLUG_01010)	sirCBA SLUG_01020-SLUG_1040)	fhuDBC (SLUG_21460 - SLUG_21480	sfaBC (SLUG_08960 - SLUG_08970	htsABC (SLUG_08980 - SLUG_09000)	sstDCBA (SLUG_20640 - SLUG_20670	sstDCBA (SLUG_20680 - SLUG_20710
12-3	12-3	nasal isolate	+	+	+	+	+	+	-
14-2	14-2	nasal isolate	+	+	+	+	+	+	+
28	IVK28	nasal isolate	+	+	+	+	+	+	+
68	IVK68	nasal isolate	+	+	+	+	+	+	-
84	IVK84	nasal isolate	+	+	+	+	+	+	+
SL1	E1-10	nasal isolate	+	+	+	+	+	+	+
SL2	E1-36	nasal isolate	+	+	+	+	+	+	+
SL3	E1-48	nasal isolate	+	+	+	+	+	+	+
SL4	P8-10	nasal isolate	+	+	+	+	+	+	-
SL6	P5-13	nasal isolate	+	+	+	+	+	+	+
SL7	P6-7	nasal isolate	+	+	+	+	+	+	+
SL9	D2-12	nasal isolate	In frame deletion of 60 bp in IsdJ, interference with protein function is not expected.	+	+	+	+	+	+
SL15	D2-16	nasal isolate	+	+	+	+	+	+	+
SL19	P2-40	nasal isolate	+	+	+	+	+	+	+
SL21	D4-9	nasal isolate	+	+	+	+	+	+	+
SL22	D2-19	nasal isolate	+	+	+	+	+	+	+
SL23	D3-12	nasal isolate	+	+	+	+	+	+	+
SL25	B5-16	nasal isolate	+	+	+	+	+	+	+
SL26	B6-3	nasal isolate	+	+	+	+	+	+	+
SL29	B6-6	nasal isolate	+	+	+	+	+	+	+
	N920143	Breast abscess	+	+	+	+	+	+	+
	HKU09-01	pus isolate	Duplicated	Duplicated	+	+	+	+	+
